# Supplementary material for: Focal Traumatic Brain Injury Impairs the Integrity of the Basement Membrane of Hindlimb Muscle Fibers Revealed by Extracellular Matrix Immunoreactivity
Source: Life (Basel). 2024 Apr 24;14(5):543. doi: 10.3390/life14050543 (PMC11121831; doi:10.3390/life14050543)
Supplement: Supplementary file 1 [file life-14-00543-s001.zip]

Archive with 1 entries (1 files):
- life-2892806-supplementary.pdf
